# Supplementary material for: Environmental sampling for the detection of capripox viruses and peste des petits ruminants virus in households and livestock markets in Plateau State, Nigeria
Source: Access Microbiol. 2024 Oct 18;6(10):000872.v3. doi: 10.1099/acmi.0.000872.v3 (PMC11488666; doi:10.1099/acmi.0.000872.v3)
Supplement: Uncited Supplementary Data Sheet 1. [file acmi-6-00872-s001.xlsx]

## Sheet: FASTEnvironSamp
LGA	Place	Visit	Sample type	ct.FMDV	result.FMDV	ct.PPRV	result.PPR	ct.CaPV	result.CaPV	LSDV/GTPV/SPPV
Jos South	Household	April	Boots	Undetermined	Negative	Undetermined	Negative	Undetermined	Negative	Negative
Jos South	Household	April	Hard floor surfaces	Undetermined	Negative	Undetermined	Negative	Undetermined	Negative	Negative
Jos South	Household	April	Boots	Undetermined	Negative	Undetermined	Negative	Undetermined	Negative	Negative
Jos South	Household	April	Hard floor surfaces	Undetermined	Negative	Undetermined	Negative	Undetermined	Negative	Negative
Jos South	Household	April	Hard floor surfaces	Undetermined	Negative	Undetermined	Negative	Undetermined	Negative	Negative
Jos South	Household	April	Ropes	Undetermined	Negative	Undetermined	Negative	Undetermined	Negative	Negative
Jos South	Household	April	Pegs	Undetermined	Negative	Undetermined	Negative	Undetermined	Negative	Negative
Jos South	Household	April	Boots	Undetermined	Negative	Undetermined	Negative	Undetermined	Negative	Negative
Jos South	Household	April	Herders sticks	Undetermined	Negative	Undetermined	Negative	Undetermined	Negative	Negative
Jos South	Household	April	Boots	Undetermined	Negative	Undetermined	Negative	Undetermined	Negative	Negative
Jos South	Household	April	Pegs	Undetermined	Negative	Undetermined	Negative	Undetermined	Negative	Negative
Jos South	Household	April	Hard floor surfaces	Undetermined	Negative	Undetermined	Negative	Undetermined	Negative	Negative
Jos South	Household	April	Ropes	Undetermined	Negative	Undetermined	Negative	Undetermined	Negative	Negative
Bassa	Transhumance site	April	Feeding troughs	Undetermined	Negative	Undetermined	Negative	Undetermined	Negative	Negative
Bassa	Transhumance site	April	Rock surface	Undetermined	Negative	Undetermined	Negative	Undetermined	Negative	Negative
Bassa	Transhumance site	April	Tree trunk	Undetermined	Negative	Undetermined	Negative	Undetermined	Negative	Negative
Bassa	Transhumance site	April	Milking materials	Undetermined	Negative	Undetermined	Negative	Undetermined	Negative	Negative
Bassa	Transhumance site	April	Pegs	Undetermined	Negative	Undetermined	Negative	Undetermined	Negative	Negative
Bassa	Transhumance site	April	Boots	Undetermined	Negative	Undetermined	Negative	Undetermined	Negative	Negative
Bassa	Transhumance site	April	Herders sticks	Undetermined	Negative	Undetermined	Negative	Undetermined	Negative	Negative
Bassa	Transhumance site	April	Herders sticks	Undetermined	Negative	Undetermined	Negative	Undetermined	Negative	Negative
Bassa	Transhumance site	April	Ropes	Undetermined	Negative	Undetermined	Negative	Undetermined	Negative	Negative
Bassa	Transhumance site	April	Ropes	Undetermined	Negative	Undetermined	Negative	Undetermined	Negative	Negative
Bassa	Livestock market	April	Transport vehicle	Undetermined	Negative	Undetermined	Negative	Undetermined	Negative	Negative
Bassa	Livestock market	April	Transport vehicle	Undetermined	Negative	Undetermined	Negative	Undetermined	Negative	Negative
Bassa	Livestock market	April	Hard floor surfaces	Undetermined	Negative	Undetermined	Negative	Undetermined	Negative	Negative
Bassa	Livestock market	April	Pegs	Undetermined	Negative	Undetermined	Negative	Undetermined	Negative	Negative
Bassa	Livestock market	April	Ropes	Undetermined	Negative	Undetermined	Negative	Undetermined	Negative	Negative
Bassa	Livestock market	April	Ropes	Undetermined	Negative	Undetermined	Negative	Undetermined	Negative	Negative
Bassa	Livestock market	April	Pegs	Undetermined	Negative	Undetermined	Negative	Undetermined	Negative	Negative
Bassa	Livestock market	April	Pegs	Undetermined	Negative	Undetermined	Negative	Undetermined	Negative	Negative
Bassa	Household	April	Hard floor surfaces	Undetermined	Negative	Undetermined	Negative	Undetermined	Negative	Negative
Bassa	Household	April	Tree trunk	Undetermined	Negative	Undetermined	Negative	Undetermined	Negative	Negative
Bassa	Household	April	Herders sticks	Undetermined	Negative	Undetermined	Negative	Undetermined	Negative	Negative
Bassa	Household	April	Ropes	Undetermined	Negative	Undetermined	Negative	Undetermined	Negative	Negative
Bassa	Household	April	Boots	Undetermined	Negative	Undetermined	Negative	Undetermined	Negative	Negative
Bassa	Household	April	Feeding troughs	Undetermined	Negative	Undetermined	Negative	Undetermined	Negative	Negative
Bassa	Household	April	Walls	Undetermined	Negative	Undetermined	Negative	Undetermined	Negative	Negative
Bassa	Household	April	Ropes	Undetermined	Negative	Undetermined	Negative	Undetermined	Negative	Negative
Bassa	Household	April	Feeding troughs	Undetermined	Negative	Undetermined	Negative	Undetermined	Negative	Negative
Bassa	Household	April	Ropes	Undetermined	Negative	Undetermined	Negative	Undetermined	Negative	Negative
Bassa	Household	April	Pegs	Undetermined	Negative	Undetermined	Negative	Undetermined	Negative	Negative
Jos South	Household	April	Pegs	Undetermined	Negative	Undetermined	Negative	Undetermined	Negative	Negative
Jos South	Household	April	Hard floor surfaces	Undetermined	Negative	Undetermined	Negative	Undetermined	Negative	Negative
Jos South	Household	April	Hard floor surfaces	Undetermined	Negative	Undetermined	Negative	Undetermined	Negative	Negative
Jos South	Household	April	Hard floor surfaces	Undetermined	Negative	Undetermined	Negative	Undetermined	Negative	Negative
Jos South	Household	April	Ropes	Undetermined	Negative	Undetermined	Negative	Undetermined	Negative	Negative
Jos South	Household	April	Herders sticks	Undetermined	Negative	Undetermined	Negative	Undetermined	Negative	Negative
Bassa	Household	April	Boots	Undetermined	Negative	Undetermined	Negative	Undetermined	Negative	Negative
Bassa	Household	April	Feeding troughs	Undetermined	Negative	Undetermined	Negative	Undetermined	Negative	Negative
Bassa	Household	April	Tree trunk	Undetermined	Negative	Undetermined	Negative	Undetermined	Negative	Negative
Bassa	Household	April	Milking materials	Undetermined	Negative	Undetermined	Negative	Undetermined	Negative	Negative
Bassa	Household	April	Hard floor surfaces	Undetermined	Negative	Undetermined	Negative	Undetermined	Negative	Negative
Bassa	Household	April	Boots	Undetermined	Negative	Undetermined	Negative	Undetermined	Negative	Negative
Bassa	Household	April	Ropes	Undetermined	Negative	Undetermined	Negative	Undetermined	Negative	Negative
Bassa	Household	April	Herders sticks	Undetermined	Negative	36.8116	Positive	Undetermined	Negative	Negative
Bassa	Household	April	Feeding troughs	Undetermined	Negative	Undetermined	Negative	Undetermined	Negative	Negative
Bassa	Household	April	Pegs	Undetermined	Negative	Undetermined	Negative	Undetermined	Negative	Negative
Bassa	Household	April	Boots	Undetermined	Negative	Undetermined	Negative	Undetermined	Negative	Negative
Bassa	Household	April	Ropes	Undetermined	Negative	Undetermined	Negative	Undetermined	Negative	Negative
Bassa	Household	April	Herders sticks	38.2677	Positive	Undetermined	Negative	Undetermined	Negative	Negative
Bassa	Household	April	Milking materials	Undetermined	Negative	Undetermined	Negative	Undetermined	Negative	Negative
Bassa	Household	April	Feeding troughs	Undetermined	Negative	Undetermined	Negative	Undetermined	Negative	Negative
Bassa	Household	April	Boots	Undetermined	Negative	Undetermined	Negative	Undetermined	Negative	Negative
Bassa	Household	April	Ropes	Undetermined	Negative	Undetermined	Negative	Undetermined	Negative	Negative
Bassa	Household	April	Herders sticks	Undetermined	Negative	Undetermined	Negative	Undetermined	Negative	Negative
Jos South	Livestock market	March	Ropes	Undetermined	Negative	Undetermined	Negative	Undetermined	Negative	Negative
Jos South	Livestock market	March	Pegs	Undetermined	Negative	Undetermined	Negative	Undetermined	Negative	Negative
Jos South	Livestock market	March	Transport vehicle	Undetermined	Negative	Undetermined	Negative	Undetermined	Negative	Negative
Jos South	Livestock market	March	Transport vehicle	Undetermined	Negative	Undetermined	Negative	Undetermined	Negative	Negative
Jos South	Livestock market	March	Feeding troughs	Undetermined	Negative	Undetermined	Negative	Undetermined	Negative	Negative
Jos South	Livestock market	March	Feeding troughs	Undetermined	Negative	Undetermined	Negative	Undetermined	Negative	Negative
Jos South	Livestock market	March	Hard floor surfaces	Undetermined	Negative	Undetermined	Negative	Undetermined	Negative	Negative
Jos South	Livestock market	March	Ropes	Undetermined	Negative	Undetermined	Negative	Undetermined	Negative	Negative
Jos South	Livestock market	March	Water troughs	Undetermined	Negative	Undetermined	Negative	Undetermined	Negative	Negative
Jos South	Livestock market	March	Pegs	Undetermined	Negative	Undetermined	Negative	Undetermined	Negative	Negative
Jos South	Household	March	Cloths	Undetermined	Negative	Undetermined	Negative	Undetermined	Negative	Negative
Jos South	Household	March	Cloths	Undetermined	Negative	Undetermined	Negative	Undetermined	Negative	Negative
Jos South	Household	March	Boots	Undetermined	Negative	Undetermined	Negative	Undetermined	Negative	Negative
Jos South	Household	March	Herders sticks	Undetermined	Negative	Undetermined	Negative	Undetermined	Negative	Negative
Jos South	Household	March	Boots	Undetermined	Negative	Undetermined	Negative	Undetermined	Negative	Negative
Jos South	Household	March	Boots	Undetermined	Negative	Undetermined	Negative	Undetermined	Negative	Negative
Jos South	Household	March	Herders sticks	Undetermined	Negative	Undetermined	Negative	Undetermined	Negative	Negative
Jos South	Household	March	Hard floor surfaces	Undetermined	Negative	Undetermined	Negative	Undetermined	Negative	Negative
Jos South	Household	March	Ropes	Undetermined	Negative	Undetermined	Negative	Undetermined	Negative	Negative
Jos South	Household	March	Cloths	Undetermined	Negative	Undetermined	Negative	Undetermined	Negative	Negative
Jos South	Household	March	Boots	Undetermined	Negative	Undetermined	Negative	Undetermined	Negative	Negative
Jos South	Household	March	Boots	Undetermined	Negative	Undetermined	Negative	Undetermined	Negative	Negative
Jos South	Household	March	Hard floor surfaces	Undetermined	Negative	Undetermined	Negative	Undetermined	Negative	Negative
Jos South	Household	March	Hard floor surfaces	Undetermined	Negative	Undetermined	Negative	Undetermined	Negative	Negative
Jos South	Household	March	Pegs	Undetermined	Negative	Undetermined	Negative	Undetermined	Negative	Negative
Jos South	Household	March	Ropes	Undetermined	Negative	Undetermined	Negative	Undetermined	Negative	Negative
Jos South	Household	March	Cloths	Undetermined	Negative	Undetermined	Negative	Undetermined	Negative	Negative
Jos South	Household	March	Boots	Undetermined	Negative	Undetermined	Negative	Undetermined	Negative	Negative
Jos South	Household	March	Boots	Undetermined	Negative	Undetermined	Negative	Undetermined	Negative	Negative
Jos South	Household	March	Herders sticks	Undetermined	Negative	Undetermined	Negative	Undetermined	Negative	Negative
Jos South	Livestock market	April	Pegs	Undetermined	Negative	Undetermined	Negative	Undetermined	Negative	Negative
Jos South	Livestock market	April	Ropes	Undetermined	Negative	Undetermined	Negative	Undetermined	Negative	Negative
Jos South	Livestock market	April	Feeding troughs	Undetermined	Negative	32.9128	Positive	Undetermined	Negative	Negative
Jos South	Livestock market	April	Water troughs	Undetermined	Negative	Undetermined	Negative	Undetermined	Negative	Negative
Jos South	Livestock market	April	Other	Undetermined	Negative	Undetermined	Negative	Undetermined	Negative	Negative
Jos South	Transhumance site	April	Hard floor surfaces	Undetermined	Negative	Undetermined	Negative	Undetermined	Negative	Negative
Jos South	Transhumance site	April	Herders sticks	Undetermined	Negative	Undetermined	Negative	Undetermined	Negative	Negative
Jos South	Transhumance site	April	Herders sticks	Undetermined	Negative	Undetermined	Negative	Undetermined	Negative	Negative
Jos South	Transhumance site	April	Boots	37.545	Positive	Undetermined	Negative	Undetermined	Negative	Negative
Jos South	Household	March	Hard floor surfaces	Undetermined	Negative	Undetermined	Negative	Undetermined	Negative	Negative
Jos South	Household	March	Hard floor surfaces	Undetermined	Negative	Undetermined	Negative	Undetermined	Negative	Negative
Jos South	Household	March	Herders sticks	Undetermined	Negative	Undetermined	Negative	Undetermined	Negative	Negative
Jos South	Household	March	Milking materials	Undetermined	Negative	Undetermined	Negative	Undetermined	Negative	Negative
Jos South	Household	March	Milking materials	Undetermined	Negative	Undetermined	Negative	Undetermined	Negative	Negative
Jos South	Household	March	Hard floor surfaces	Undetermined	Negative	Undetermined	Negative	Undetermined	Negative	Negative
Jos South	Household	March	Hard floor surfaces	Undetermined	Negative	Undetermined	Negative	Undetermined	Negative	Negative
Jos South	Household	March	Boots	Undetermined	Negative	Undetermined	Negative	Undetermined	Negative	Negative
Jos South	Household	March	Boots	Undetermined	Negative	Undetermined	Negative	Undetermined	Negative	Negative
Jos South	Household	March	Herders sticks	Undetermined	Negative	Undetermined	Negative	Undetermined	Negative	Negative
Jos South	Household	March	Milking materials	Undetermined	Negative	Undetermined	Negative	Undetermined	Negative	Negative
Jos South	Household	March	Milking materials	Undetermined	Negative	Undetermined	Negative	Undetermined	Negative	Negative
Jos South	Household	March	Herders sticks	Undetermined	Negative	Undetermined	Negative	Undetermined	Negative	Negative
Jos South	Household	March	Herders sticks	Undetermined	Negative	Undetermined	Negative	Undetermined	Negative	Negative
Jos South	Household	March	Boots	Undetermined	Negative	Undetermined	Negative	Undetermined	Negative	Negative
Jos South	Household	March	Boots	Undetermined	Negative	Undetermined	Negative	Undetermined	Negative	Negative
Jos South	Household	March	Ropes	Undetermined	Negative	Undetermined	Negative	Undetermined	Negative	Negative
Jos South	Household	March	Ropes	Undetermined	Negative	Undetermined	Negative	Undetermined	Negative	Negative
Jos South	Household	March	Hard floor surfaces	Undetermined	Negative	Undetermined	Negative	Undetermined	Negative	Negative
Jos South	Household	March	Hard floor surfaces	Undetermined	Negative	Undetermined	Negative	Undetermined	Negative	Negative
Bassa	Household	March	Herders sticks	Undetermined	Negative	Undetermined	Negative	Undetermined	Negative	Negative
Bassa	Household	March		Undetermined	Negative	Undetermined	Negative	Undetermined	Negative	Negative
Bassa	Household	March	Rope	Undetermined	Negative	Undetermined	Negative	Undetermined	Negative	Negative
Bassa	Household	March	Rope	Undetermined	Negative	Undetermined	Negative	Undetermined	Negative	Negative
Bassa	Household	March	Hard floor surfaces	Undetermined	Negative	Undetermined	Negative	Undetermined	Negative	Negative
Bassa	Household	March	Hard floor surfaces	Undetermined	Negative	Undetermined	Negative	Undetermined	Negative	Negative
Bassa	Livestock market	March	Transport vehicle	Undetermined	Negative	Undetermined	Negative	Undetermined	Negative	Negative
Bassa	Livestock market	March	Transport vehicle	Undetermined	Negative	Undetermined	Negative	Undetermined	Negative	Negative
Bassa	Livestock market	March	Ropes	Undetermined	Negative	Undetermined	Negative	Undetermined	Negative	Negative
Bassa	Livestock market	March	Pegs	Undetermined	Negative	Undetermined	Negative	Undetermined	Negative	Negative
Bassa	Transhumance site	March	Pegs	Undetermined	Negative	Undetermined	Negative	Undetermined	Negative	Negative
Bassa	Transhumance site	March	Rope	Undetermined	Negative	Undetermined	Negative	Undetermined	Negative	Negative
Bassa	Transhumance site	March	Hard floor surfaces	Undetermined	Negative	Undetermined	Negative	Undetermined	Negative	Negative
Bassa	Transhumance site	March	Pole	Undetermined	Negative	Undetermined	Negative	Undetermined	Negative	Negative
Bassa	Transhumance site	March	Herders sticks	Undetermined	Negative	Undetermined	Negative	Undetermined	Negative	Negative
Bassa	Household	March	Rope	Undetermined	Negative	Undetermined	Negative	Undetermined	Negative	Negative
Bassa	Household	March	Hard floor surfaces	Undetermined	Negative	Undetermined	Negative	Undetermined	Negative	Negative
Bassa	Livestock market	March	Pegs	Undetermined	Negative	Undetermined	Negative	Undetermined	Negative	Negative
Bassa	Livestock market	March	Rope	Undetermined	Negative	Undetermined	Negative	Undetermined	Negative	Negative
Bassa	Livestock market	March	Hard floor surfaces	Undetermined	Negative	Undetermined	Negative	Undetermined	Negative	Negative
Bassa	Livestock market	March	Pegs	Undetermined	Negative	Undetermined	Negative	Undetermined	Negative	Negative
Jos South	Livestock market	May	Feeding troughs	Undetermined	Negative	Undetermined	Negative	Undetermined	Negative	Negative
Jos South	Livestock market	May	Pegs	Undetermined	Negative	Undetermined	Negative	Undetermined	Negative	Negative
Jos South	Livestock market	May	Pegs	Undetermined	Negative	Undetermined	Negative	Undetermined	Negative	Negative
Jos South	Livestock market	May	Rope	Undetermined	Negative	Undetermined	Negative	Undetermined	Negative	Negative
Jos South	Livestock market	May	Transport vehicle	Undetermined	Negative	31.6643	Positive	Undetermined	Negative	Negative
Jos South	Livestock market	May	Transport vehicle	Undetermined	Negative	Undetermined	Negative	Undetermined	Negative	Negative
Jos South	Transhumance site	May	Boots	Undetermined	Negative	Undetermined	Negative	Undetermined	Negative	Negative
Jos South	Transhumance site	May	Herders sticks	Undetermined	Negative	Undetermined	Negative	Undetermined	Negative	Negative
Jos South	Transhumance site	May	Boots	Undetermined	Negative	Undetermined	Negative	Undetermined	Negative	Negative
Jos South	Household	May	Hard floor surfaces	Undetermined	Negative	Undetermined	Negative	Undetermined	Negative	Negative
Jos South	Household	May	Herders sticks	Undetermined	Negative	Undetermined	Negative	Undetermined	Negative	Negative
Jos South	Household	May	Boots	Undetermined	Negative	Undetermined	Negative	Undetermined	Negative	Negative
Jos South	Household	May	Boots	Undetermined	Negative	Undetermined	Negative	Undetermined	Negative	Negative
Jos South	Household	May	Hard floor surfaces	Undetermined	Negative	Undetermined	Negative	Undetermined	Negative	Negative
Jos South	Household	May	Rope	Undetermined	Negative	Undetermined	Negative	Undetermined	Negative	Negative
Jos South	Household	May	Rope	Undetermined	Negative	Undetermined	Negative	Undetermined	Negative	Negative
Jos South	Household	May	Pegs	Undetermined	Negative	Undetermined	Negative	Undetermined	Negative	Negative
Jos South	Household	May	Milking materials	Undetermined	Negative	Undetermined	Negative	Undetermined	Negative	Negative
Jos South	Household	May	Walls	Undetermined	Negative	Undetermined	Negative	Undetermined	Negative	Negative
Jos South	Household	May	Rope	Undetermined	Negative	Undetermined	Negative	Undetermined	Negative	Negative
Jos South	Household	May	Rope	Undetermined	Negative	Undetermined	Negative	Undetermined	Negative	Negative
Jos South	Household	May	Pegs	Undetermined	Negative	Undetermined	Negative	Undetermined	Negative	Negative
Jos South	Household	May	Pegs	Undetermined	Negative	Undetermined	Negative	Undetermined	Negative	Negative
Jos South	Household	May	Rope	Undetermined	Negative	Undetermined	Negative	Undetermined	Negative	Negative
Bassa	Household	May		Undetermined	Negative	Undetermined	Negative	Undetermined	Negative	Negative
Jos South	Household	May	Herders sticks	Undetermined	Negative	Undetermined	Negative	Undetermined	Negative	Negative
Jos South	Household	May	Other	Undetermined	Negative	Undetermined	Negative	Undetermined	Negative	Negative
Jos South	Household	May	Boots	Undetermined	Negative	Undetermined	Negative	Undetermined	Negative	Negative
Jos South	Household	May	Pegs	Undetermined	Negative	Undetermined	Negative	Undetermined	Negative	Negative
Jos South	Household	May	Pegs	Undetermined	Negative	Undetermined	Negative	Undetermined	Negative	Negative
Jos South	Household	May	Pegs	Undetermined	Negative	Undetermined	Negative	Undetermined	Negative	Negative
Jos South	Household	May	Pegs	Undetermined	Negative	Undetermined	Negative	Undetermined	Negative	Negative
Jos South	Household	May	Rope	Undetermined	Negative	Undetermined	Negative	Undetermined	Negative	Negative
Bassa	Transhumance site	May	Feeding troughs	Undetermined	Negative	Undetermined	Negative	Undetermined	Negative	Negative
Bassa	Transhumance site	May	Pegs	Undetermined	Negative	Undetermined	Negative	Undetermined	Negative	Negative
Bassa	Transhumance site	May	Tree truck	Undetermined	Negative	Undetermined	Negative	Undetermined	Negative	Negative
Bassa	Transhumance site	May	Ropes	Undetermined	Negative	Undetermined	Negative	Undetermined	Negative	Negative
Bassa	Transhumance site	May	Herders sticks	Undetermined	Negative	Undetermined	Negative	Undetermined	Negative	Negative
Bassa	Transhumance site	May	Herders sticks	Undetermined	Negative	Undetermined	Negative	Undetermined	Negative	Negative
Bassa	Transhumance site	May	Boots	Undetermined	Negative	Undetermined	Negative	Undetermined	Negative	Negative
Bassa	Transhumance site	May	Boots	Undetermined	Negative	Undetermined	Negative	Undetermined	Negative	Negative
Bassa	Transhumance site	May	Ropes	Undetermined	Negative	Undetermined	Negative	Undetermined	Negative	Negative
Bassa	Livestock market	May	Transport vehicle	Undetermined	Negative	Undetermined	Negative	Undetermined	Negative	Negative
Bassa	Livestock market	May	Transport vehicle	Undetermined	Negative	Undetermined	Negative	Undetermined	Negative	Negative
Bassa	Livestock market	May	Transport vehicle	Undetermined	Negative	Undetermined	Negative	Undetermined	Negative	Negative
Bassa	Livestock market	May	Ropes	Undetermined	Negative	Undetermined	Negative	Undetermined	Negative	Negative
Bassa	Livestock market	May	Pegs	Undetermined	Negative	Undetermined	Negative	Undetermined	Negative	Negative
Bassa	Livestock market	May	Pegs	Undetermined	Negative	Undetermined	Negative	Undetermined	Negative	Negative
Bassa	Livestock market	May	Pegs	Undetermined	Negative	Undetermined	Negative	Undetermined	Negative	Negative
Bassa	Livestock market	May	Ropes	Undetermined	Negative	34.22	Positive	38.3867	Positive	SPPV
Bassa	Livestock market	May	Ropes	Undetermined	Negative	30.79	Positive	38.7568	Positive	SPPV
Bassa	Household	May	Boots	Undetermined	Negative	Undetermined	Negative	Undetermined	Negative	Negative
Bassa	Household	May	Hard floor surfaces	Undetermined	Negative	Undetermined	Negative	Undetermined	Negative	Negative
Bassa	Household	May	Tree truck	Undetermined	Negative	Undetermined	Negative	Undetermined	Negative	Negative
Bassa	Household	May	Pegs	Undetermined	Negative	Undetermined	Negative	Undetermined	Negative	Negative
Bassa	Household	May	Ropes	Undetermined	Negative	Undetermined	Negative	Undetermined	Negative	Negative
Bassa	Household	May	Walls	Undetermined	Negative	Undetermined	Negative	Undetermined	Negative	Negative
Bassa	Household	May	Tree truck	Undetermined	Negative	Undetermined	Negative	Undetermined	Negative	Negative
Bassa	Household	May	Feeding troughs	Undetermined	Negative	Undetermined	Negative	Undetermined	Negative	Negative
Bassa	Household	May	Ropes	Undetermined	Negative	Undetermined	Negative	Undetermined	Negative	Negative
Bassa	Household	May	Ropes	Undetermined	Negative	Undetermined	Negative	Undetermined	Negative	Negative
Bassa	Household	May	Pegs	Undetermined	Negative	Undetermined	Negative	Undetermined	Negative	Negative
Bassa	Household	May	Ropes	Undetermined	Negative	Undetermined	Negative	Undetermined	Negative	Negative
Bassa	Household	May	Feeding troughs	Undetermined	Negative	Undetermined	Negative	Undetermined	Negative	Negative
Bassa	Household	May	Boots	Undetermined	Negative	Undetermined	Negative	Undetermined	Negative	Negative
Bassa	Household	May	Water troughs	Undetermined	Negative	Undetermined	Negative	Undetermined	Negative	Negative
Bassa	Household	May	Ropes	Undetermined	Negative	Undetermined	Negative	Undetermined	Negative	Negative
Bassa	Household	May	Boots	Undetermined	Negative	Undetermined	Negative	Undetermined	Negative	Negative
Bassa	Household	May	Tree truck	Undetermined	Negative	Undetermined	Negative	Undetermined	Negative	Negative
Bassa	Household	May	Herders sticks	Undetermined	Negative	Undetermined	Negative	Undetermined	Negative	Negative
Bassa	Household	May	Ropes	Undetermined	Negative	Undetermined	Negative	Undetermined	Negative	Negative
Bassa	Household	May	Pegs	Undetermined	Negative	Undetermined	Negative	Undetermined	Negative	Negative
Bassa	Household	May	Ropes	Undetermined	Negative	Undetermined	Negative	Undetermined	Negative	Negative
Bassa	Household	May	Boots	Undetermined	Negative	Undetermined	Negative	Undetermined	Negative	Negative
Bassa	Household	May	Herders sticks	Undetermined	Negative	Undetermined	Negative	Undetermined	Negative	Negative
Bassa	Household	May	Ropes	Undetermined	Negative	Undetermined	Negative	Undetermined	Negative	Negative
Bassa	Household	May	Pegs	Undetermined	Negative	Undetermined	Negative	Undetermined	Negative	Negative
Jos South	Transhumance site	June	Boots	Undetermined	Negative	Undetermined	Negative	Undetermined	Negative	Negative
Jos South	Transhumance site	June	Herders sticks	Undetermined	Negative	Undetermined	Negative	Undetermined	Negative	Negative
Jos South	Transhumance site	June	Boots	Undetermined	Negative	Undetermined	Negative	Undetermined	Negative	Negative
Jos South	Livestock market	June	Water troughs	Undetermined	Negative	38.255	Positive	Undetermined	Negative	Negative
Jos South	Livestock market	June	Feeding troughs	Undetermined	Negative	Undetermined	Negative	Undetermined	Negative	Negative
Jos South	Livestock market	June	Feeding troughs	Undetermined	Negative	Undetermined	Negative	Undetermined	Negative	Negative
Jos South	Livestock market	June	Transport vehicle	Undetermined	Negative	Undetermined	Negative	Undetermined	Negative	Negative
Jos South	Livestock market	June	Transport vehicle	Undetermined	Negative	Undetermined	Negative	Undetermined	Negative	Negative
Jos South	Livestock market	June	Ropes	Undetermined	Negative	Undetermined	Negative	Undetermined	Negative	Negative
Jos South	Livestock market	June	Ropes	Undetermined	Negative	37.7069	Positive	Undetermined	Negative	Negative
Jos South	Livestock market	June	Pegs	Undetermined	Negative	36.455	Positive	Undetermined	Negative	Negative
Jos South	Household	June	Ropes	Undetermined	Negative	Undetermined	Negative	Undetermined	Negative	Negative
Jos South	Household	June	Pegs	Undetermined	Negative	Undetermined	Negative	Undetermined	Negative	Negative
Jos South	Household	June	Boots	Undetermined	Negative	Undetermined	Negative	Undetermined	Negative	Negative
Jos South	Household	June	Hard floor surfaces	Undetermined	Negative	Undetermined	Negative	Undetermined	Negative	Negative
Jos South	Household	June	Ropes	Undetermined	Negative	Undetermined	Negative	Undetermined	Negative	Negative
Jos South	Household	June	Herders sticks	Undetermined	Negative	Undetermined	Negative	Undetermined	Negative	Negative
Jos South	Household	June	Boots	Undetermined	Negative	Undetermined	Negative	Undetermined	Negative	Negative
Jos South	Household	June	Ropes	Undetermined	Negative	Undetermined	Negative	Undetermined	Negative	Negative
Jos South	Household	June	Ropes	Undetermined	Negative	Undetermined	Negative	Undetermined	Negative	Negative
Jos South	Household	June	Pegs	Undetermined	Negative	Undetermined	Negative	Undetermined	Negative	Negative
Jos South	Household	June	Herders sticks	Undetermined	Negative	Undetermined	Negative	Undetermined	Negative	Negative
Jos South	Household	June	Boots	Undetermined	Negative	Undetermined	Negative	Undetermined	Negative	Negative
Jos South	Household	June	Boots	Undetermined	Negative	Undetermined	Negative	Undetermined	Negative	Negative
Jos South	Household	June	Ropes	Undetermined	Negative	Undetermined	Negative	Undetermined	Negative	Negative
Jos South	Household	June	Ropes	Undetermined	Negative	Undetermined	Negative	Undetermined	Negative	Negative
Jos South	Household	June	Ropes	Undetermined	Negative	Undetermined	Negative	Undetermined	Negative	Negative
Jos South	Household	June	Ropes	Undetermined	Negative	Undetermined	Negative	Undetermined	Negative	Negative
Jos South	Household	June	Boots	Undetermined	Negative	Undetermined	Negative	Undetermined	Negative	Negative
Jos South	Household	June	Ropes	Undetermined	Negative	Undetermined	Negative	Undetermined	Negative	Negative
Jos South	Household	June	Ropes	Undetermined	Negative	Undetermined	Negative	Undetermined	Negative	Negative
Bassa	Livestock market	June	Transport vehicle	Undetermined	Negative	Undetermined	Negative	Undetermined	Negative	Negative
Bassa	Livestock market	June	Transport vehicle	Undetermined	Negative	Undetermined	Negative	Undetermined	Negative	Negative
Bassa	Livestock market	June	Transport vehicle	Undetermined	Negative	Undetermined	Negative	Undetermined	Negative	Negative
Bassa	Livestock market	June	Ropes	Undetermined	Negative	Undetermined	Negative	Undetermined	Negative	Negative
Bassa	Livestock market	June	Ropes	Undetermined	Negative	Undetermined	Negative	Undetermined	Negative	Negative
Bassa	Livestock market	June	Pegs	Undetermined	Negative	Undetermined	Negative	Undetermined	Negative	Negative
Bassa	Livestock market	June	Ropes	Undetermined	Negative	31.7525	Positive	Undetermined	Negative	Negative
Bassa	Livestock market	June	Ropes	Undetermined	Negative	Undetermined	Negative	Undetermined	Negative	Negative
Bassa	Livestock market	June	Pegs	Undetermined	Negative	Undetermined	Negative	Undetermined	Negative	Negative
Bassa	Transhumance site	June	Herders sticks	Undetermined	Negative	Undetermined	Negative	Undetermined	Negative	Negative
Bassa	Transhumance site	June	Boots	Undetermined	Negative	Undetermined	Negative	Undetermined	Negative	Negative
Bassa	Transhumance site	June	Feeding troughs	Undetermined	Negative	Undetermined	Negative	Undetermined	Negative	Negative
Bassa	Transhumance site	June	Hard floor surfaces	Undetermined	Negative	Undetermined	Negative	Undetermined	Negative	Negative
Bassa	Transhumance site	June	Ropes	Undetermined	Negative	Undetermined	Negative	Undetermined	Negative	Negative
Bassa	Transhumance site	June	Pegs	Undetermined	Negative	Undetermined	Negative	Undetermined	Negative	Negative
Bassa	Transhumance site	June	Pegs	Undetermined	Negative	Undetermined	Negative	Undetermined	Negative	Negative
Bassa	Transhumance site	June	Milking materials	Undetermined	Negative	Undetermined	Negative	Undetermined	Negative	Negative
Bassa	Transhumance site	June	Ropes	Undetermined	Negative	Undetermined	Negative	Undetermined	Negative	Negative
Bassa	Household	June	Ropes	Undetermined	Negative	Undetermined	Negative	Undetermined	Negative	Negative
Bassa	Household	June	Boots	Undetermined	Negative	Undetermined	Negative	Undetermined	Negative	Negative
Bassa	Household	June	Boots	Undetermined	Negative	Undetermined	Negative	Undetermined	Negative	Negative
Bassa	Household	June	Herders sticks	Undetermined	Negative	Undetermined	Negative	Undetermined	Negative	Negative
Bassa	Household	June	Pegs	Undetermined	Negative	Undetermined	Negative	Undetermined	Negative	Negative
Bassa	Household	June	Ropes	Undetermined	Negative	Undetermined	Negative	Undetermined	Negative	Negative
Bassa	Household	June	Ropes	Undetermined	Negative	Undetermined	Negative	Undetermined	Negative	Negative
Bassa	Household	June	Ropes	Undetermined	Negative	Undetermined	Negative	Undetermined	Negative	Negative
Bassa	Household	June	Ropes	Undetermined	Negative	Undetermined	Negative	Undetermined	Negative	Negative
Bassa	Household	June	Pegs	Undetermined	Negative	Undetermined	Negative	Undetermined	Negative	Negative
Bassa	Household	June	Pegs	Undetermined	Negative	Undetermined	Negative	Undetermined	Negative	Negative
Bassa	Household	June	Ropes	Undetermined	Negative	Undetermined	Negative	Undetermined	Negative	Negative
Bassa	Household	June	Ropes	Undetermined	Negative	Undetermined	Negative	Undetermined	Negative	Negative
Bassa	Household	June	Boots	Undetermined	Negative	Undetermined	Negative	Undetermined	Negative	Negative
Bassa	Household	June	Herders sticks	Undetermined	Negative	Undetermined	Negative	Undetermined	Negative	Negative
Bassa	Household	June	Ropes	Undetermined	Negative	Undetermined	Negative	Undetermined	Negative	Negative
Bassa	Household	June	Pegs	Undetermined	Negative	Undetermined	Negative	Undetermined	Negative	Negative
Bassa	Household	June	Ropes	Undetermined	Negative	Undetermined	Negative	Undetermined	Negative	Negative
Bassa	Household	June	Ropes	Undetermined	Negative	Undetermined	Negative	Undetermined	Negative	Negative
Bassa	Household	June	Ropes	Undetermined	Negative	Undetermined	Negative	Undetermined	Negative	Negative
Bassa	Household	June	Pegs	Undetermined	Negative	Undetermined	Negative	Undetermined	Negative	Negative
Bassa	Household	June	Ropes	Undetermined	Negative	Undetermined	Negative	Undetermined	Negative	Negative
Bassa	Household	June	Feeding troughs	Undetermined	Negative	Undetermined	Negative	Undetermined	Negative	Negative
Bassa	Household	June	Feeding troughs	Undetermined	Negative	Undetermined	Negative	Undetermined	Negative	Negative
Bassa	Household	June	Ropes	Undetermined	Negative	Undetermined	Negative	Undetermined	Negative	Negative
Bassa	Household	June	Pegs	Undetermined	Negative	Undetermined	Negative	Undetermined	Negative	Negative
Jos South	Livestock market	July	Transport vehicle	Undetermined	Negative	Undetermined	Negative	Undetermined	Negative	Negative
Jos South	Livestock market	July	Boots	Undetermined	Negative	Undetermined	Negative	Undetermined	Negative	Negative
Jos South	Livestock market	July	Hard floor surfaces	Undetermined	Negative	Undetermined	Negative	Undetermined	Negative	Negative
Jos South	Livestock market	July	Transport vehicle	Undetermined	Negative	Undetermined	Negative	35.9168	Positive	LSDV
Jos South	Livestock market	July	Herders sticks	Undetermined	Negative	Undetermined	Negative	Undetermined	Negative	Negative
Jos South	Livestock market	July	Pegs	Undetermined	Negative	Undetermined	Negative	Undetermined	Negative	Negative
Jos South	Livestock market	July	Robes	Undetermined	Negative	Undetermined	Negative	Undetermined	Negative	Negative
Jos South	Livestock market	July	Robes	Undetermined	Negative	Undetermined	Negative	Undetermined	Negative	Negative
Jos South	Livestock market	July	Feeding troughs	Undetermined	Negative	Undetermined	Negative	Undetermined	Negative	Negative
Jos South	Household	July	Herders sticks	Undetermined	Negative	Undetermined	Negative	Undetermined	Negative	Negative
Jos South	Household	July	Robes	Undetermined	Negative	Undetermined	Negative	Undetermined	Negative	Negative
Jos South	Household	July	Robes	Undetermined	Negative	Undetermined	Negative	Undetermined	Negative	Negative
Jos South	Household	July	Pegs	Undetermined	Negative	Undetermined	Negative	Undetermined	Negative	Negative
Jos South	Household	July	Pegs	Undetermined	Negative	Undetermined	Negative	Undetermined	Negative	Negative
Jos South	Household	July	Boots	Undetermined	Negative	Undetermined	Negative	Undetermined	Negative	Negative
Jos South	Household	July	Boots	Undetermined	Negative	Undetermined	Negative	Undetermined	Negative	Negative
Jos South	Household	July	Robes	Undetermined	Negative	Undetermined	Negative	Undetermined	Negative	Negative
Jos South	Household	July	Robes	Undetermined	Negative	Undetermined	Negative	Undetermined	Negative	Negative
Jos South	Household	July	Boots	Undetermined	Negative	Undetermined	Negative	Undetermined	Negative	Negative
Jos South	Household	July	Pegs	Undetermined	Negative	Undetermined	Negative	Undetermined	Negative	Negative
Jos South	Household	July	Pegs	Undetermined	Negative	Undetermined	Negative	Undetermined	Negative	Negative
Jos South	Household	July	Boots	Undetermined	Negative	Undetermined	Negative	Undetermined	Negative	Negative
Jos South	Household	July	Boots	Undetermined	Negative	Undetermined	Negative	Undetermined	Negative	Negative
Jos South	Household	July	Hard floor surfaces	Undetermined	Negative	Undetermined	Negative	Undetermined	Negative	Negative
Jos South	Household	July	Herders sticks	Undetermined	Negative	Undetermined	Negative	Undetermined	Negative	Negative
Jos South	Household	July	Pegs	Undetermined	Negative	Undetermined	Negative	Undetermined	Negative	Negative
Jos South	Household	July	Robes	Undetermined	Negative	Undetermined	Negative	Undetermined	Negative	Negative
Jos South	Household	July	Herders sticks	Undetermined	Negative	Undetermined	Negative	Undetermined	Negative	Negative
Jos South	Household	July	Boots	Undetermined	Negative	Undetermined	Negative	Undetermined	Negative	Negative
Jos South	Household	July	Hard floor surfaces	Undetermined	Negative	Undetermined	Negative	Undetermined	Negative	Negative
Jos South	Household	July	Robes	Undetermined	Negative	Undetermined	Negative	Undetermined	Negative	Negative
Jos South	Household	July	Herders sticks	Undetermined	Negative	Undetermined	Negative	Undetermined	Negative	Negative
Jos South	Household	July	Boots	Undetermined	Negative	Undetermined	Negative	Undetermined	Negative	Negative
Jos South	Household	July	Boots	Undetermined	Negative	Undetermined	Negative	Undetermined	Negative	Negative
Jos South	Household	July	Robes	Undetermined	Negative	Undetermined	Negative	Undetermined	Negative	Negative
Bassa	Transhumance site	July	Boots	Undetermined	Negative	Undetermined	Negative	Undetermined	Negative	Negative
Bassa	Transhumance site	July	Cloths	Undetermined	Negative	Undetermined	Negative	Undetermined	Negative	Negative
Bassa	Transhumance site	July	Robes	Undetermined	Negative	Undetermined	Negative	Undetermined	Negative	Negative
Bassa	Transhumance site	July	Robes	Undetermined	Negative	Undetermined	Negative	Undetermined	Negative	Negative
Bassa	Livestock market	July	Transport vehicle	Undetermined	Negative	Undetermined	Negative	Undetermined	Negative	Negative
Bassa	Livestock market	July	Transport vehicle	Undetermined	Negative	Undetermined	Negative	Undetermined	Negative	Negative
Bassa	Livestock market	July	Robes	Undetermined	Negative	Undetermined	Negative	Undetermined	Negative	Negative
Bassa	Livestock market	July	Pegs	Undetermined	Negative	Undetermined	Negative	Undetermined	Negative	Negative
Bassa	Livestock market	July	Robes	Undetermined	Negative	Undetermined	Negative	Undetermined	Negative	Negative
Bassa	Livestock market	July	Pegs	Undetermined	Negative	Undetermined	Negative	Undetermined	Negative	Negative
Bassa	Household	July	Hard floor surfaces	Undetermined	Negative	Undetermined	Negative	Undetermined	Negative	Negative
Bassa	Household	July	NA	Undetermined	Negative	Undetermined	Negative	Undetermined	Negative	Negative
Bassa	Household	July	Boots	Undetermined	Negative	Undetermined	Negative	Undetermined	Negative	Negative
Bassa	Household	July	Boots	Undetermined	Negative	Undetermined	Negative	Undetermined	Negative	Negative
Bassa	Household	July	Robes	Undetermined	Negative	Undetermined	Negative	Undetermined	Negative	Negative
Bassa	Household	July	NA	Undetermined	Negative	Undetermined	Negative	Undetermined	Negative	Negative
Bassa	Household	July	NA	Undetermined	Negative	Undetermined	Negative	Undetermined	Negative	Negative
Bassa	Household	July	NA	Undetermined	Negative	Undetermined	Negative	Undetermined	Negative	Negative
Bassa	Household	July	Hard floor surfaces	Undetermined	Negative	Undetermined	Negative	Undetermined	Negative	Negative
Bassa	Household	July	Robes	Undetermined	Negative	Undetermined	Negative	Undetermined	Negative	Negative
Bassa	Household	July	Hard floor surfaces	Undetermined	Negative	Undetermined	Negative	Undetermined	Negative	Negative
Bassa	Household	July	Robes	Undetermined	Negative	Undetermined	Negative	Undetermined	Negative	Negative
Bassa	Household	July	Robes	Undetermined	Negative	Undetermined	Negative	Undetermined	Negative	Negative
Bassa	Household	July	Fence	Undetermined	Negative	Undetermined	Negative	Undetermined	Negative	Negative
Bassa	Household	July	Fence	Undetermined	Negative	Undetermined	Negative	Undetermined	Negative	Negative
Bassa	Household	July	NA	Undetermined	Negative	Undetermined	Negative	Undetermined	Negative	Negative
Bassa	Household	July	Robes	Undetermined	Negative	Undetermined	Negative	Undetermined	Negative	Negative
Bassa	Household	July	Boots	Undetermined	Negative	Undetermined	Negative	Undetermined	Negative	Negative
Bassa	Household	July	Pegs	Undetermined	Negative	Undetermined	Negative	Undetermined	Negative	Negative
Bassa	Household	July	Robes	Undetermined	Negative	Undetermined	Negative	Undetermined	Negative	Negative
Bassa	Household	July	Pegs	Undetermined	Negative	Undetermined	Negative	Undetermined	Negative	Negative
Bassa	Household	July	Cloths	Undetermined	Negative	Undetermined	Negative	Undetermined	Negative	Negative
Bassa	Household	July	Hard floor surfaces	Undetermined	Negative	Undetermined	Negative	Undetermined	Negative	Negative
Bassa	Household	July	Pegs	Undetermined	Negative	Undetermined	Negative	Undetermined	Negative	Negative
Bassa	Household	July	Fence	Undetermined	Negative	Undetermined	Negative	Undetermined	Negative	Negative
Bassa	Household	July	Fence	Undetermined	Negative	Undetermined	Negative	Undetermined	Negative	Negative
Bassa	Household	July	Hard floor surfaces	Undetermined	Negative	Undetermined	Negative	Undetermined	Negative	Negative
Bassa	Household	July	Robes	Undetermined	Negative	Undetermined	Negative	Undetermined	Negative	Negative
Bassa	Household	July	Cloths	Undetermined	Negative	Undetermined	Negative	Undetermined	Negative	Negative
Bassa	Household	September	Boots	Undetermined	Negative	Undetermined	Negative	Undetermined	Negative	Negative
Jos South	Household	September	Boots	38.7249	Positive	Undetermined	Negative	Undetermined	Negative	Negative
Jos South	Household	September	Hard floor surfaces	Undetermined	Negative	Undetermined	Negative	Undetermined	Negative	Negative
Bassa	Household	September	Herders sticks	Undetermined	Negative	Undetermined	Negative	Undetermined	Negative	Negative
Jos South	Household	September	Herders sticks	Undetermined	Negative	Undetermined	Negative	Undetermined	Negative	Negative
Bassa	Household	September	Pegs	Undetermined	Negative	Undetermined	Negative	Undetermined	Negative	Negative
Bassa	Household	September	Ropes	Undetermined	Negative	Undetermined	Negative	Undetermined	Negative	Negative
Bassa	Household	September	Ropes	Undetermined	Negative	Undetermined	Negative	Undetermined	Negative	Negative
Bassa	Household	September	Boots	Undetermined	Negative	Undetermined	Negative	Undetermined	Negative	Negative
Jos South	Household	September	Boots	Undetermined	Negative	Undetermined	Negative	Undetermined	Negative	Negative
Bassa	Household	September	Feeding troughs	Undetermined	Negative	Undetermined	Negative	Undetermined	Negative	Negative
Bassa	Household	September	Hard floor surfaces	Undetermined	Negative	Undetermined	Negative	Undetermined	Negative	Negative
Jos South	Household	September	Hard floor surfaces	38.5131	Positive	Undetermined	Negative	Undetermined	Negative	Negative
Bassa	Household	September	Pegs	Undetermined	Negative	Undetermined	Negative	Undetermined	Negative	Negative
Bassa	Household	September	Ropes	Undetermined	Negative	Undetermined	Negative	Undetermined	Negative	Negative
Bassa	Household	September	Ropes	Undetermined	Negative	Undetermined	Negative	Undetermined	Negative	Negative
Jos South	Household	September	Boots	34.4152	Positive	Undetermined	Negative	Undetermined	Negative	Negative
Jos South	Household	September	Boots	42.5423	Positive	Undetermined	Negative	Undetermined	Negative	Negative
Bassa	Household	September	Feeding troughs	Undetermined	Negative	Undetermined	Negative	Undetermined	Negative	Negative
Jos South	Household	September	Hard floor surfaces	38.9582	Positive	Undetermined	Negative	Undetermined	Negative	Negative
Jos South	Household	September	Hard floor surfaces	Undetermined	Negative	Undetermined	Negative	Undetermined	Negative	Negative
Bassa	Household	September	Herders sticks	Undetermined	Negative	Undetermined	Negative	Undetermined	Negative	Negative
Bassa	Household	September	Herders sticks	Undetermined	Negative	Undetermined	Negative	Undetermined	Negative	Negative
Bassa	Household	September	Ropes	Undetermined	Negative	Undetermined	Negative	Undetermined	Negative	Negative
Bassa	Household	September	Boots	Undetermined	Negative	Undetermined	Negative	Undetermined	Negative	Negative
Jos South	Household	September	Boots	Undetermined	Negative	Undetermined	Negative	Undetermined	Negative	Negative
Jos South	Household	September	Boots	Undetermined	Negative	Undetermined	Negative	Undetermined	Negative	Negative
Bassa	Household	September	Herders sticks	Undetermined	Negative	Undetermined	Negative	Undetermined	Negative	Negative
Jos South	Household	September	Herders sticks	Undetermined	Negative	Undetermined	Negative	Undetermined	Negative	Negative
Bassa	Household	September	Milking materials	Undetermined	Negative	Undetermined	Negative	Undetermined	Negative	Negative
Bassa	Household	September	Ropes	Undetermined	Negative	Undetermined	Negative	Undetermined	Negative	Negative
Bassa	Household	September	Boots	Undetermined	Negative	Undetermined	Negative	Undetermined	Negative	Negative
Jos South	Household	September	Boots	29.1021	Positive	Undetermined	Negative	Undetermined	Negative	Negative
Bassa	Household	September	Hard floor surfaces	Undetermined	Negative	31.0309	Positive	Undetermined	Negative	Negative
Jos South	Household	September	Hard floor surfaces	20.9332	Positive	Undetermined	Negative	Undetermined	Negative	Negative
Jos South	Household	September	Pegs	34.1988	Positive	Undetermined	Negative	Undetermined	Negative	Negative
Bassa	Household	September	Ropes	Undetermined	Negative	Undetermined	Negative	Undetermined	Negative	Negative
Jos South	Household	September	Ropes	29.7065	Positive	Undetermined	Negative	Undetermined	Negative	Negative
Bassa	Household	September	Ropes	Undetermined	Negative	Undetermined	Negative	Undetermined	Negative	Negative
Jos South	Household	September	Ropes	24.9087	Positive	Undetermined	Negative	Undetermined	Negative	Negative
Bassa	Livestock market	September	Hard floor surfaces	Undetermined	Negative	Undetermined	Negative	Undetermined	Negative	Negative
Jos South	Livestock market	September	Hard floor surfaces	Undetermined	Negative	Undetermined	Negative	Undetermined	Negative	Negative
Jos South	Livestock market	September	Pegs	38.1784	Positive	Undetermined	Negative	Undetermined	Negative	Negative
Jos South	Livestock market	September	Pegs	35.2419	Positive	Undetermined	Negative	Undetermined	Negative	Negative
Bassa	Livestock market	September	Pegs	Undetermined	Negative	Undetermined	Negative	Undetermined	Negative	Negative
Bassa	Livestock market	September	Ropes	Undetermined	Negative	Undetermined	Negative	38.9998	Positive	LSDV
Bassa	Livestock market	September	Ropes	Undetermined	Negative	Undetermined	Negative	Undetermined	Negative	Negative
Bassa	Livestock market	September	Ropes	Undetermined	Negative	Undetermined	Negative	Undetermined	Negative	Negative
Jos South	Livestock market	September	Ropes	42.5733	Positive	Undetermined	Negative	Undetermined	Negative	Negative
Bassa	Livestock market	September	Transport vehicle	Undetermined	Negative	Undetermined	Negative	Undetermined	Negative	Negative
Jos South	Livestock market	September	Transport vehicle	36.9507	Positive	Undetermined	Negative	Undetermined	Negative	Negative
Bassa	Livestock market	September	Transport vehicle	Undetermined	Negative	Undetermined	Negative	Undetermined	Negative	Negative
Jos South	Livestock market	September	Transport vehicle	41.3157	Positive	Undetermined	Negative	Undetermined	Negative	Negative
Bassa	Transhumance site	September	Boots	Undetermined	Negative	Undetermined	Negative	Undetermined	Negative	Negative
Bassa	Transhumance site	September	Herders sticks	Undetermined	Negative	Undetermined	Negative	Undetermined	Negative	Negative
Bassa	Transhumance site	September	Ropes	Undetermined	Negative	Undetermined	Negative	Undetermined	Negative	Negative
Bassa	Household	October	Boots	Undetermined	Negative	Undetermined	Negative	Undetermined	Negative	Negative
Jos South	Household	October	Boots	Undetermined	Negative	Undetermined	Negative	Undetermined	Negative	Negative
Bassa	Household	October	Herders sticks	Undetermined	Negative	Undetermined	Negative	40.184	Positive	GTPV
Jos South	Household	October	Herders sticks	Undetermined	Negative	Undetermined	Negative	Undetermined	Negative	Negative
Bassa	Household	October	Ropes	Undetermined	Negative	Undetermined	Negative	34.6235	Positive	GTPV
Jos South	Household	October	Boots	Undetermined	Negative	Undetermined	Negative	Undetermined	Negative	Negative
Bassa	Household	October	Hard floor surfaces	Undetermined	Negative	Undetermined	Negative	Undetermined	Negative	Negative
Jos South	Household	October	Hard floor surfaces	23.5084	Positive	Undetermined	Negative	Undetermined	Negative	Negative
Bassa	Household	October	Pegs	Undetermined	Negative	Undetermined	Negative	Undetermined	Negative	Negative
Bassa	Household	October	Ropes	Undetermined	Negative	Undetermined	Negative	Undetermined	Negative	Negative
Bassa	Household	October	Boots	Undetermined	Negative	Undetermined	Negative	Undetermined	Negative	Negative
Jos South	Household	October	Boots	Undetermined	Negative	Undetermined	Negative	Undetermined	Negative	Negative
Bassa	Household	October	Feeding troughs	Undetermined	Negative	Undetermined	Negative	Undetermined	Negative	Negative
Jos South	Household	October	Herders sticks	Undetermined	Negative	Undetermined	Negative	Undetermined	Negative	Negative
Bassa	Household	October	Ropes	Undetermined	Negative	Undetermined	Negative	Undetermined	Negative	Negative
Bassa	Household	October	Boots	Undetermined	Negative	Undetermined	Negative	Undetermined	Negative	Negative
Jos South	Household	October	Boots	Undetermined	Negative	Undetermined	Negative	Undetermined	Negative	Negative
Bassa	Household	October	Herders sticks	Undetermined	Negative	Undetermined	Negative	Undetermined	Negative	Negative
Bassa	Household	October	Ropes	Undetermined	Negative	Undetermined	Negative	Undetermined	Negative	Negative
Jos South	Household	October	Ropes	Undetermined	Negative	Undetermined	Negative	Undetermined	Negative	Negative
Bassa	Household	October	Boots	Undetermined	Negative	Undetermined	Negative	Undetermined	Negative	Negative
Jos South	Household	October	Boots	Undetermined	Negative	Undetermined	Negative	Undetermined	Negative	Negative
Bassa	Household	October	Pegs	Undetermined	Negative	Undetermined	Negative	Undetermined	Negative	Negative
Bassa	Household	October	Ropes	Undetermined	Negative	Undetermined	Negative	Undetermined	Negative	Negative
Jos South	Household	October	Ropes	Undetermined	Negative	Undetermined	Negative	Undetermined	Negative	Negative
Bassa	Livestock market	October	Herders sticks	Undetermined	Negative	Undetermined	Negative	Undetermined	Negative	Negative
Bassa	Livestock market	October	Ropes	Undetermined	Negative	Undetermined	Negative	Undetermined	Negative	Negative
Bassa	Livestock market	October	Transport vehicle	Undetermined	Negative	Undetermined	Negative	Undetermined	Negative	Negative
Jos South	Livestock market	October	Transport vehicle	Undetermined	Negative	Undetermined	Negative	Undetermined	Negative	Negative
Jos South	Livestock market	October	Water troughs	Undetermined	Negative	34.3588	Positive	Undetermined	Negative	Negative
